# Supplementary material for: Almond Consumption Improves Inflammatory Profiles Independent of Weight Change: A 6-Week Randomized Controlled Trial in Adults with Obesity
Source: Nutrients. 2026 Mar 9;18(5):875. doi: 10.3390/nu18050875 (PMC12986923; doi:10.3390/nu18050875)
Supplement: Supplementary file 1 [file nutrients-18-00875-s001.zip]

Archive with 1 entries (1 files):
- nutrients-4165236-supplementary.pdf
